# Supplementary material for: BRAF, TERT and HLA-G Status in the Papillary Thyroid Carcinoma: A Clinicopathological Association Study
Source: Int J Mol Sci. 2023 Aug 5;24(15):12459. doi: 10.3390/ijms241512459 (PMC10419559; doi:10.3390/ijms241512459)
Supplement: Supplementary file 1 [file ijms-24-12459-s001.zip]

Archive with 1 entries (1 files):
- ijms-2534345-supplementary.pdf
